# Supplementary material for: Identification and molecular characterization of cellular factors required for glucocorticoid receptor-mediated mRNA decay
Source: Genes Dev. 2016 Sep 15;30(18):2093–105. doi: 10.1101/gad.286484.116 (PMC5066615; doi:10.1101/gad.286484.116)
Supplement: Supplemental Material [file supp_30.18.2093_Supplemental_Table_S1.xlsx]

## Sheet: GR,YBX1 and HRSP1 down>1.5 fold
Supplemental Table S1. List of 139 transcripts that were downregulated by at least 2-fold upon Dex treatment, and commonly upregulated by at least 1.5-fold upon downregulation of GR, YBX1, or HRSP12
		Fold changes of transcripts [relative ratio of DEX(+) to Dex(-) in undepleted or depleted HeLa cells]				Fold changes of transcripts upon GR, YBX1 and HRSP12 downregulation [relative ratio of DEX(+) / Dex(-) in depleted cells to DEX(+) / Dex(-) in undepleted cells ]
refseq accession	gene	control	GR	YBX1	HRSP12	GR	YBX1	HRSP12	Gene symbol's description from HGNC (http://www.genenames.org)	-inf	na	◎
NR_024359	LINC00086	0.338815	0.865109	1.40387	7.29671	2.55334	4.14346	21.536	long intergenic non-protein coding RNA 86
NM_003054	SLC18A2	0.0967851	0.384192	1.3311	1.83683	3.96954	13.7531	18.9785	solute carrier family 18 (vesicular monoamine transporter), member 2
NM_001130455,NM_001130976,NM_001130977,NM_001130978,NM_001130979,NM_001130980,NM_001130981,NM_001130982,NM_001130983,NM_001130984,NM_001130985,NM_001130986,NM_001130987,NM_003494	DYSF	0.15761	1.15144	1.85761	2.75352	7.30562	11.7861	17.4704	dysferlin
NM_182847	ASIC4	0.270896	0.845928	0.961773	3.70322	3.1227	3.55033	13.6702	acid-sensing (proton-gated) ion channel family member 4
NM_001040192,NM_017833	DNAJC28	0.306096	1.01823	1.2144	3.81146	3.32649	3.96738	12.4518	DnaJ (Hsp40) homolog, subfamily C, member 28
NM_004803	SLC22A14	0.150074	2.00177	0.972239	1.81479	13.3385	6.47838	12.0926	solute carrier family 22, member 14
NM_021018	HIST1H3F	0.155403	0.595888	1.01708	1.62126	3.83447	6.54483	10.4326	histone cluster 1, H3f
NM_001126336,NM_001164097,NM_001164098,NM_004385	VCAN	0.248612	3.06534	1.04494	2.11819	12.3298	4.20309	8.52007	versican
NM_174895	PCP2	0.410383	1.94577	1.21213	3.38667	4.74136	2.95366	8.25245	Purkinje cell protein 2
NM_006843	SDS	0.157276	1.84854	0.808336	1.2773	11.7535	5.13961	8.12142	serine dehydratase
NM_015576	ERC2	0.356647	0.832435	1.17696	2.79698	2.33406	3.30007	7.84244	ELKS/RAB6-interacting/CAST family member 2
NM_001972	ELANE	0.278899	1.25016	2.15335	2.1687	4.48248	7.72088	7.77594	elastase, neutrophil expressed
NM_023002	HAPLN4	0.218501	0.997725	0.856671	1.65367	4.56622	3.92067	7.56821	hyaluronan and proteoglycan link protein 4
NR_001575	RNF138P1	0.244497	2.87839	1.16114	1.83534	11.7727	4.74909	7.5066	ring finger protein 138, E3 ubiquitin protein ligase pseudogene 1
NM_012183	FOXD3	0.180845	0.94216	0.698004	1.34342	5.20976	3.85968	7.42859	forkhead box D3
NM_001042690	MSANTD1	0.105809	2.24845	1.10877	0.782935	21.25	10.4789	7.3995	Myb/SANT-like DNA-binding domain containing 1
NG_032087	FAM90A25P	0.246733	0.428306	0.906489	1.82169	1.73591	3.67397	7.38324	family with sequence similarity 90, member A25, pseudogene
NM_053002	MED12L	0.211765	0.829705	0.402882	1.48667	3.91805	1.9025	7.02041	mediator complex subunit 12-like
NM_153837	GPR114	0.319777	1.18831	1.07496	2.19794	3.71607	3.36161	6.87336	G protein-coupled receptor 114
NM_012435	SHC2	0.169447	0.492801	1.54088	1.12729	2.90828	9.09354	6.65273	SHC (Src homology 2 domain containing) transforming protein 2
NM_001010868	C6orf163	0.341326	0.90646	1.15291	2.18684	2.6557	3.37775	6.40691	chromosome 6 open reading frame 163
NM_001040147,NM_001261830,NM_001261831,NM_003784	SERPINB7	0.288997	0.980375	1.16403	1.82905	3.39233	4.02783	6.32894	serpin peptidase inhibitor, clade B (ovalbumin), member 7
NM_020309	SLC17A7	0.211699	0.834632	1.12734	1.29982	3.94254	5.32521	6.13994	solute carrier family 17 (vesicular glutamate transporter), member 7
NM_174910	TCTE3	0.247945	0.397119	0.552442	1.51384	1.60165	2.22808	6.10555	t-complex-associated-testis-expressed 3
NM_003775	S1PR4	0.306131	1.24863	1.03014	1.81861	4.07875	3.36502	5.94062	sphingosine-1-phosphate receptor 4
NM_021073	BMP5	0.218342	1.99572	2.03142	1.2931	9.14035	9.30386	5.92235	bone morphogenetic protein 5
NM_145640,NM_145641,NM_145642,NR_027833,NR_027834,NR_027835	APOL3	0.364429	0.963225	1.17798	2.12252	2.64311	3.2324	5.82424	apolipoprotein L, 3
NM_001782	CD72	0.205428	1.34024	0.316496	1.16214	6.52412	1.54067	5.65716	CD72 molecule
NR_003023	SCARNA2	0.27774	0.475052	2.26239	1.54981	1.71042	8.14571	5.58008	small Cajal body-specific RNA 2
NM_000433,NM_001127651,NM_001190789,NM_001190794	NCF2	0.300032	0.894778	0.999855	1.62987	2.98227	3.33249	5.43231	neutrophil cytosolic factor 2
NM_033229,NM_033229_2,NM_033229_3,NM_033229_4,NM_033229_5,NM_033229_6,NM_033229_7,NM_033229_8	TRIM15	0.408737	1.06557	0.880054	2.2066	2.60698	2.15311	5.39858	tripartite motif containing 15
NM_003279	TNNC2	0.221462	1.66293	1.29011	1.16688	7.50887	5.82545	5.269	troponin C type 2 (fast)
NR_026791,NR_026791_2,NR_026791_3,NR_026791_4,NR_026791_5,NR_026791_6	HCG27	0.250622	0.609442	0.495664	1.26732	2.43172	1.97774	5.0567	HLA complex group 27 (non-protein coding)
NM_000163,NM_001242399,NM_001242400,NM_001242401,NM_001242402,NM_001242403,NM_001242404,NM_001242405,NM_001242406,NM_001242460,NM_001242461,NM_001242462	GHR	0.188208	0.402381	2.15187	0.948026	2.13796	11.4334	5.03711	growth hormone receptor
NM_001099676,NM_001170633	C12orf56	0.278276	2.05243	1.04629	1.36075	7.37553	3.7599	4.88992	chromosome 12 open reading frame 56
NM_018306	TMEM40	0.257393	0.62921	3.49388	1.22661	2.44455	13.5741	4.7655	transmembrane protein 40
NM_024579	C1orf54	0.49051	0.890509	1.14668	2.30384	1.81548	2.33774	4.69683	chromosome 1 open reading frame 54
NM_003248	THBS4	0.451654	0.997534	2.87341	2.10001	2.20863	6.36197	4.64959	thrombospondin 4
NR_038939,NR_046461	MIPEPP3	0.214258	0.727217	0.664484	0.986639	3.39412	3.10133	4.60492	mitochondrial intermediate peptidase pseudogene 3
NM_012451	SYNGR4	0.169684	0.852555	0.427929	0.764053	5.02437	2.52192	4.5028	synaptogyrin 4
NR_026830	SATB2-AS1	0.44442	2	1.16216	1.84954	4.50025	2.61499	4.16169	SATB2 antisense RNA 1
NM_001001414	NCCRP1	0.472602	1.38787	2.15323	1.93651	2.93665	4.55612	4.09754	non-specific cytotoxic cell receptor protein 1 homolog (zebrafish)
NM_030797	FAM49A	0.173728	0.863366	1.58138	0.695157	4.96965	9.10263	4.00141	family with sequence similarity 49, member A
NM_005608	PTPRCAP	0.278239	1.51471	1.10247	1.10141	5.44391	3.96233	3.95851	protein tyrosine phosphatase, receptor type, C-associated protein
NM_025041	C3orf36	0.279519	0.630743	0.826265	1.08911	2.25653	2.95602	3.89637	chromosome 3 open reading frame 36
NR_038410,NR_038411,NR_038412,NR_038413,NR_038414,NR_038415,NR_038416,NR_038417,NR_038418	BZRAP1-AS1	0.295897	1.02756	0.846178	1.13863	3.47271	2.85971	3.84806	BZRAP1 antisense RNA 1
NM_052846	EMILIN3	0.205324	0.527383	1.91168	0.764726	2.56854	9.31056	3.72449	elastin microfibril interfacer 3
NR_026815	TMEM191A	0.375704	1.16511	1.49606	1.39669	3.10115	3.98202	3.71754	transmembrane protein 191A (pseudogene)
NM_001029858	SLC35F1	0.248979	0.502904	1.05543	0.924901	2.01986	4.23903	3.71477	solute carrier family 35, member F1
NM_024016	HOXB8	0.335488	0.870675	1.17537	1.24495	2.59525	3.50346	3.71085	homeobox B8
NM_001013653	LRRC26	0.314488	1.94443	1.7949	1.14802	6.18286	5.70737	3.65044	leucine rich repeat containing 26
NM_173523	MAGEB6	0.419261	1.96824	1.04586	1.52627	4.69455	2.49452	3.64037	melanoma antigen family B, 6
NM_001145710	FAM228B	0.218414	0.654697	0.980052	0.791876	2.99751	4.48714	3.62558	family with sequence similarity 228, member B
NM_001135721,NM_018068	PIWIL2	0.256918	1.64685	1.35713	0.917326	6.41002	5.28235	3.5705	piwi-like RNA-mediated gene silencing 2
NM_015351	TTC9	0.365577	5.51975	0.64622	1.29145	15.0987	1.76767	3.53264	tetratricopeptide repeat domain 9
NM_173477	USH1G	0.262309	0.873052	0.990775	0.881355	3.32833	3.77713	3.35999	Usher syndrome 1G (autosomal recessive)
NM_198455	SSPO	0.392349	0.915194	0.842305	1.31103	2.3326	2.14683	3.3415	SCO-spondin
NM_001037175,NM_017982	SUSD4	0.34574	1.13383	5.84076	1.15045	3.27942	16.8935	3.3275	sushi domain containing 4
NR_046135,NR_046136,NR_046137,NR_046138,NR_046139	FAM91A2,LINC00623	0.421282	0.70658	0.901073	1.38776	1.67722	2.13888	3.29414	long intergenic non-protein coding RNA 869
NM_001017961	FAM78B	0.391778	1.32314	1.12153	1.27035	3.37727	2.86267	3.24251	family with sequence similarity 78, member B
NM_001134939,NM_016178	OAZ3	0.399496	0.801307	0.968002	1.2761	2.00579	2.42306	3.19427	ornithine decarboxylase antizyme 3
NM_000715	C4BPA	0.347218	1.89246	0.722529	1.10607	5.45036	2.08091	3.18551	complement component 4 binding protein, alpha
NM_001171581,NM_004867	ITM2A	0.286978	1.95686	0.682236	0.908865	6.81887	2.37731	3.16702	integral membrane protein 2A
NM_001199159,NM_153370	PI16	0.376346	1.64369	1.09231	1.18537	4.3675	2.90242	3.14967	peptidase inhibitor 16
NM_001102445,NM_001113380,NM_001113381,NM_005613	RGS4	0.244767	0.730062	0.804198	0.767663	2.98268	3.28556	3.13629	regulator of G-protein signaling 4
NM_015896	ZMYND10	0.424998	0.712216	0.940142	1.32572	1.67581	2.21211	3.11937	zinc finger, MYND-type containing 10
NM_000584	IL8	0.215449	0.833327	0.667551	0.669388	3.86786	3.09842	3.10694	chemokine (C-X-C motif) ligand 8
NM_001041	SI	0.453302	2.42677	0.844743	1.387	5.35354	1.86353	3.05978	sucrase-isomaltase (alpha-glucosidase)
NM_018409	LRP2BP	0.440297	0.86281	1.32975	1.32183	1.95961	3.02013	3.00213	LRP2 binding protein
NM_001206838,NM_001206839,NM_002851	PTPRZ1	0.462459	2.31161	0.826316	1.38135	4.99852	1.78679	2.98696	protein tyrosine phosphatase, receptor-type, Z polypeptide 1
NM_178550	C1orf110	0.491227	0.750665	0.740906	1.45885	1.52814	1.50828	2.9698	chromosome 1 open reading frame 110
NM_001167959,NM_152390	TMEM178A	0.162621	1.16879	1.42947	0.482607	7.18721	8.79017	2.96768	transmembrane protein 178A
NM_001001661	ZNF425	0.48392	1.13331	0.943091	1.40295	2.34194	1.94886	2.89914	zinc finger protein 425
NM_000063,NM_000063_2,NM_000063_3,NM_000063_4,NM_000063_5,NM_000063_6,NM_000063_7,NM_001145903,NM_001145903_2,NM_001145903_3,NM_001145903_4,NM_001145903_5,NM_001145903_6,NM_001145903_7,NM_001178063,NM_001178063_2,NM_001178063_3,NM_001178063_4,NM_001178063_5,NM_001178063_6,NM_001178063_7,NR_073063,NR_073063_2,NR_073063_3,NR_073063_4,NR_073063_5,NR_073063_6,NR_073063_7	C2	0.465816	0.699965	1.43066	1.28494	1.50266	3.07129	2.75848	complement component 2
NM_030630	HID1	0.421272	1.08497	1.01878	1.14496	2.57546	2.41834	2.71787	HID1 domain containing
NM_001201546,NM_001201547,NM_001201548,NM_001201549,NM_004696	SLC16A4	0.396883	4.87816	3.97598	1.0763	12.2912	10.018	2.71189	solute carrier family 16, member 4
NM_005958	MTNR1A	0.270315	1.57402	1.58707	0.731973	5.82289	5.87117	2.70785	melatonin receptor 1A
NM_000955	PTGER1	0.340592	0.966381	5.7076	0.919172	2.83736	16.7579	2.69875	prostaglandin E receptor 1 (subtype EP1), 42kDa
NM_001143948,NM_032744	ADTRP	0.410787	1.76243	0.95228	1.09603	4.29037	2.31818	2.66813	androgen-dependent TFPI-regulating protein
NM_025145	WDR96	0.349534	1.87937	1.5641	0.920484	5.37679	4.47483	2.63346	cilia and flagella associated protein 43
NM_003269	NR2E1	0.356534	2.63824	1.04857	0.936577	7.39969	2.94103	2.62689	nuclear receptor subfamily 2, group E, member 1
NM_003897,NM_003897_2,NM_003897_3,NM_003897_4,NM_003897_5,NM_003897_6	IER3	0.168273	0.888093	0.335801	0.441444	5.2777	1.99558	2.62338	immediate early response 3
NM_005557	KRT16	0.356039	1.39087	0.617574	0.922098	3.90652	1.73457	2.58988	keratin 16
NM_130900	RAET1L	0.494492	0.901022	0.83242	1.27747	1.82211	1.68338	2.58339	retinoic acid early transcript 1L
NM_001031692,NM_005824	LRRC17	0.412061	0.840795	1.65015	1.06423	2.04046	4.00462	2.5827	leucine rich repeat containing 17
NM_175881	ODF3L1	0.40067	1.16055	0.735275	1.02924	2.89651	1.83511	2.5688	outer dense fiber of sperm tails 3-like 1
NR_003045	SNORD17	0.374909	0.796984	3.4515	0.950559	2.12581	9.20623	2.53544	small nucleolar RNA, C/D box 17
NM_144622	DCST2	0.460642	1.64706	2.26534	1.14174	3.57557	4.9178	2.47859	DC-STAMP domain containing 2
NM_003519	HIST1H2BL	0.406004	1.36557	0.759441	1.00043	3.36343	1.87053	2.4641	histone cluster 1, H2bl
NR_026693	ZNF487P	0.495823	1.15343	0.946401	1.22132	2.3263	1.90875	2.46321	zinc finger protein 487
NM_004982	KCNJ8	0.472585	0.93275	1.36969	1.15627	1.97372	2.89828	2.44669	potassium inwardly-rectifying channel, subfamily J, member 8
NM_002089	CXCL2	0.474878	1.00847	1.10634	1.15887	2.12364	2.32974	2.44036	chemokine (C-X-C motif) ligand 2
NM_013281,NM_198391	FLRT3	0.406974	0.952215	0.783201	0.992466	2.33974	1.92445	2.43864	fibronectin leucine rich transmembrane protein 3
NM_001099403,NM_020226	PRDM8	0.367258	1.72824	1.66154	0.891074	4.70578	4.52418	2.42629	PR domain containing 8
NR_024182,NR_024183,NR_024184	LINC00521	0.380412	1.24072	0.949451	0.918663	3.26152	2.49585	2.41492	long intergenic non-protein coding RNA 521
NR_038892,NR_038893,NR_038894	CBR3-AS1	0.294933	0.464058	0.922099	0.706568	1.57344	3.12647	2.39569	CBR3 antisense RNA 1
NM_000600	IL6	0.145692	0.793156	0.678417	0.347521	5.44406	4.65651	2.38531	interleukin 6
NM_001195129	PRSS56	0.44258	0.683707	0.857444	1.03934	1.54482	1.93738	2.34838	protease, serine, 56
NM_018897	DNAH7	0.435823	0.915843	0.924524	1.02302	2.10141	2.12133	2.34733	dynein, axonemal, heavy chain 7
NM_001130448	C15orf62	0.48419	0.813468	0.987712	1.12757	1.68006	2.03993	2.32878	chromosome 15 open reading frame 62
NM_003833,NM_030590,NM_030592	MATN4	0.408238	1.31695	1.8059	0.933888	3.22593	4.42365	2.2876	matrilin 4
NM_025045	BAIAP2L2	0.454508	0.98741	1.61553	1.02441	2.17248	3.55446	2.25388	BAI1-associated protein 2-like 2
NM_000530	MPZ	0.298964	0.793418	0.702896	0.661954	2.65389	2.3511	2.21416	myelin protein zero
NM_203370	FAM212A	0.417978	3.31132	0.73958	0.914674	7.92224	1.76942	2.18833	family with sequence similarity 212, member A
NM_001099456	NPW	0.467935	1.4099	1.06447	1.01734	3.01302	2.27483	2.1741	neuropeptide W
NM_001145064	GATSL2	0.486538	2.04911	1.22915	1.05751	4.21161	2.52633	2.17355	GATS protein-like 2
NR_002941	PDCL3P4	0.251662	0.388029	1.11728	0.546576	1.54187	4.43958	2.17186	phosducin-like 3 pseudogene 4
NM_145064	STAC3	0.371166	1.15002	1.30229	0.798009	3.09839	3.50864	2.15001	SH3 and cysteine rich domain 3
NM_139239	NFKBID	0.430455	1.13202	0.813744	0.90761	2.62982	1.89043	2.10849	nuclear factor of kappa light polypeptide gene enhancer in B-cells inhibitor, delta
NM_000812	GABRB1	0.230975	0.4263	1.8782	0.481323	1.84566	8.13162	2.08388	gamma-aminobutyric acid (GABA) A receptor, beta 1
NM_017831	RNF125	0.395163	0.881163	1.66103	0.817018	2.22987	4.20341	2.06755	ring finger protein 125, E3 ubiquitin protein ligase
NM_015025	MYT1L	0.446105	0.910126	0.903208	0.920507	2.04016	2.02465	2.06343	myelin transcription factor 1-like
NM_000641,NM_001267718	IL11	0.264439	0.941814	0.586167	0.543811	3.56156	2.21665	2.05647	interleukin 11
NM_002982	CCL2	0.452109	0.786884	0.808163	0.929361	1.74047	1.78754	2.05561	chemokine (C-C motif) ligand 2
NM_020998	MST1	0.441077	0.6987	1.01965	0.904312	1.58408	2.31173	2.05024	macrophage stimulating 1 (hepatocyte growth factor-like)
NM_001164462	MUC12	0.49141	0.975941	1.98972	1.00664	1.986	4.049	2.04848	mucin 12, cell surface associated
NM_001129742	CALHM3	0.412971	1.49925	1.58771	0.837477	3.6304	3.8446	2.02793	calcium homeostasis modulator 3
NM_001729	BTC	0.300959	1.25566	0.897248	0.609065	4.1722	2.98129	2.02375	betacellulin
NM_013378	VPREB3	0.452881	0.932266	1.51543	0.913246	2.05852	3.3462	2.01653	pre-B lymphocyte 3
NR_003051	RMRP	0.484551	4.89327	1.35176	0.974478	10.0986	2.78972	2.01109	RNA component of mitochondrial RNA processing endoribonuclease
NR_040051,NR_040052,NR_040054,NR_040055,NR_040056	IQCH-AS1	0.496173	0.756641	2.01334	0.993041	1.52495	4.05773	2.0014	IQCH antisense RNA 1
NM_005220	DLX3	0.363472	1.20439	0.68624	0.717004	3.31358	1.88801	1.97265	distal-less homeobox 3
NM_001042600,NM_007181	MAP4K1	0.497563	1.65048	0.818067	0.975466	3.31712	1.64415	1.96048	mitogen-activated protein kinase kinase kinase kinase 1
NM_004445	EPHB6	0.460399	1.44379	1.7747	0.88055	3.13596	3.85471	1.91258	EPH receptor B6
NR_033903	CCDC74B-AS1	0.399043	1.66576	0.72176	0.762299	4.17439	1.80873	1.91032	mediator complex subunit 15 pseudogene 9
NM_006438	COLEC10	0.484302	2.63708	1.75386	0.915489	5.44512	3.62142	1.89033	collectin sub-family member 10 (C-type lectin)
NM_020637	FGF22	0.211008	0.801187	1.18678	0.394502	3.79696	5.62434	1.86961	fibroblast growth factor 22
NR_001566	TERC	0.332918	0.797482	1.96479	0.603527	2.39543	5.90173	1.81284	telomerase RNA component
NM_182553,NR_073078,NR_073079	CNIH2	0.493261	1.13665	0.985243	0.893192	2.30436	1.99741	1.81079	cornichon family AMPA receptor auxiliary protein 2
NM_013347	RPA4	0.442049	0.889619	1.2502	0.788038	2.01249	2.8282	1.78269	replication protein A4, 30kDa
NM_000848,NM_001142368	GSTM2	0.348039	4.67334	1.42658	0.607978	13.4276	4.09892	1.74687	glutathione S-transferase mu 2 (muscle)
NM_000729,NM_001174138	CCK	0.413229	0.71496	2.56206	0.71559	1.73018	6.20009	1.7317	cholecystokinin
NM_178820	FBXO27	0.278174	0.806346	0.944661	0.460141	2.89871	3.39593	1.65415	F-box protein 27
NM_001130992,NM_001130993,NM_002899	RBP1	0.397919	0.933459	0.675479	0.654302	2.34585	1.69753	1.64431	retinol binding protein 1, cellular
NM_000103,NM_031226	CYP19A1	0.460265	5.96024	2.63394	0.755051	12.9496	5.72266	1.64047	cytochrome P450, family 19, subfamily A, polypeptide 1
NM_020990	CKMT1B	0.447538	0.946288	1.574	0.727004	2.11443	3.51703	1.62445	creatine kinase, mitochondrial 1B
NM_001083907,NM_001127507,NM_017935	BANK1	0.453879	0.817495	1.34728	0.73553	1.80113	2.96837	1.62054	B-cell scaffold protein with ankyrin repeats 1
NM_001002901	FCRLB	0.425448	1.30113	1.08156	0.65563	3.05826	2.54216	1.54103	Fc receptor-like B
NM_012184	FOXD4L1	0.36224	0.629089	1.19024	0.5481	1.73666	3.28577	1.51308	forkhead box D4-like 1
