# Supplementary material for: Identification and molecular characterization of cellular factors required for glucocorticoid receptor-mediated mRNA decay
Source: Genes Dev. 2016 Sep 15;30(18):2093–105. doi: 10.1101/gad.286484.116 (PMC5066615; doi:10.1101/gad.286484.116)
Supplement: Supplemental Material [file supp_30.18.2093_Supplemental_Table_S2.xlsx]

## Sheet: Sheet1
Supplemental Table S2. Oligonucleotides used for qRT-PCR in this study.
mRNA	Oligonucleotide (Sense)	Oligonucleotide (Antisense)
BCL3	5'-TTTCTGCTGACATCGCCATG-3'	5'-GTAATGTGGTGATCACAGCC-3'
CCL2	5'-CCTTCTGTGCCTGCTGCTCATAG-3'	5'-TCTTCGGAGTTTGGGTTTGCTTGT-3'
CCL5	5'-CCATATTCCTCGGACACCAC-3'	5'-GGGTGACAAAGACGACTGCT-3'
CCL7	5'-CTCTGCAGCACTTCTGTGTC-3'	5'-GGACAGTGGCTACTGGTGGT-3'
GAPDH	5'-TGGCAAATTCCATGGCACC-3'	5'-AGAGATGATGACCCTTTTG-3'
Gl	5'-ACCACCGTAGAACGCAGATCG-3'	5'-GGGTTTAGTGGTACTTGTGAGC-3'
GPx1	5'-ACCACCGTAGAACGCAGATCG-3'	5'-CTTCTCACCATTCACCTCGCACTT-3'
IRE-Gl	5'-CCTGCTTCAACAGTGCTTGG-3'	5'-CCGAAGCACTTTCTTGCC-3'
IL8	5'-TTGGCAGCCTTCCTGATTTC-3'	5'-GAGCTCTCTTCCATCAGAAAG-3'
MUP	5'-CTGATGGGGCTCTATG-3'	5'-TCCTGGTGAGAAGTCTCC-3'
PHLDA1	5'-CTCCAACTCTGCCTGAAAGG-3'	5'-TCGTTTCCTGCATCGTGATG-3'
ZSWIM4	5'-GCTCCGAGATCAACTTGGTG-3'	5'-GGTCATGAGAATCAGCATGC-3'
RLuc	5'-TGATCCAGAACAAAGGAAAC-3'	5'-TAATACACCGCGCTACTGGCTCAA-3'
FLuc	5'-CAACACCCCAACATCTTCG-3'	5'-CTTTCCGCCCTTCTTGGCC-3'
