# Supplementary material for: Identification and molecular characterization of cellular factors required for glucocorticoid receptor-mediated mRNA decay
Source: Genes Dev. 2016 Sep 15;30(18):2093–105. doi: 10.1101/gad.286484.116 (PMC5066615; doi:10.1101/gad.286484.116)
Supplement: Supplemental Material [file supp_30.18.2093_Supplemental_Table_S3.xlsx]

## Sheet: Sheet1
Supplemental Table S3. Quantitation results of Western blots in this study. The intensities of each band after Western blotting were quantitated using Multigauge. The mean and standard deviation of relative intensities are depicted in the dataset.
Fig. 5A		Before IP			After IP
	siRNA	Control	YBX1	HRSP12	Control	YBX1	HRSP12
	α-GR	1	0.9 ±0.04	1.0 ±0.08	-	-	-
	α-YBX1	1	0.2 ±0.06	0.9 ±0.06	1	0.1 ±0.03	0.2 ±0.01
	α-HRSP12	1	1.0 ±0.12	0.1 ±0.02	1	0.1 ±0.01	0.1 ±0.02
	α-UPF1	1	1.0 ±0.07	1.1 ±0.05	1	1.1 ±0.01	0.9 ±0.03
	α-PNRC2	1	0.8 ±0.03	0.9 ±0.02	1	0.9 ±0.01	0.9 ±0.01
	α-DCP1A	1	0.9 ±0.03	1.0 ±0.03	1	0.9 ±0.04	0.9 ±0.02
Fig. 5B		Before IP			After IP
	siRNA	Control	UPF1	PNRC2	Control	UPF1	PNRC2
	α-GR	1	1.0 ±0.06	1.0 ±0.05	-	-	-
	α-YBX1	1	1.0 ±0.03	1.0 ±0.03	1	0.1 ±0.04	0.1 ±0.10
	α-HRSP12	1	1.0 ±0.01	1.0 ±0.05	1	0.2 ±0.07	0.3 ±0.02
	α-UPF1	1	0.1 ±0.02	1.0 ±0.06	1	0.1 ±0.07	0.1 ±0.02
	α-PNRC2	1	1.0 ±0.05	0.2 ±0.06	1	0.2 ±0.02	0.1 ±0.04
	α-DCP1A	1	0.7 ±0.01	0.9 ±0.01	1	0.1 ±0.01	0.1 ±0.03
Fig. 6D		After IP
	pcDNA3-FLAG-HRSP12	WT	R107E	P105A/R107E
	α-YBX1	1	0.1 ± 0.02	0.1 ±0.09
	α-UPF1	1	0.1 ±0.01	0.1 ±0.06
	α-GR	1	0.2 ±0.06	0.1 ±0.01
	α-DCP1A	1	0.1 ±0.01	0.1 ±0.01
Fig. S2A	siRNA	Control	UPF1
	pCMV-MYC-UPF1R	-		WT	R843C	∆(1-72)
	α-UPF1	1.2 ±0.12	0.1 ±0.01	1	1.1 ±0.18	1.2 ±0.12
Fig. S2B	siRNA	Control	UPF1
	pCMV-MYC-UPF1R	-		WT	DEAA	K498A	R843C	4SA
	α-UPF1	0.8 ±0.11	0.2 ±0.04	1	1.2 ±0.04	0.9 ±0.14	0.8 ±0.17	0.9 ±0.09
Fig. S5A		After IP
	Dex	-	+
	α-YBX1	1	2.7 ±0.54
	α-HRSP12	1	2.5 ±0.55
	α-UPF1	1	6.1 ±0.09
	α-PNRC2	1	5.3 ±0.73
	α-DCP1A	1	6.8 ±0.04
